# Supplementary material for: Discovery of Guanfacine as a Novel TAAR1 Agonist: A Combination Strategy through Molecular Modeling Studies and Biological Assays
Source: Pharmaceuticals (Basel). 2023 Nov 20;16(11):1632. doi: 10.3390/ph16111632 (PMC10674299; doi:10.3390/ph16111632)
Supplement: Supplementary file 1 [file pharmaceuticals-16-01632-s001.zip]

Archive with 1 entries (1 files):
- pharmaceuticals-2692752-supplementary.pdf
